# Supplementary material for: Investigation of the anti‐skin aging effects of taurine through mendelian randomization analysis of its relationship with immune cells
Source: J Cosmet Dermatol. 2024 Aug 20;23(12):4295–302. doi: 10.1111/jocd.16515 (PMC11626342; doi:10.1111/jocd.16515)
Supplement: Supplementary file 1 — Table S1. [file JOCD-23--s001.xls]

## Sheet: Sheet1
exposure	outcome	id.exposure	id.outcome	samplesize	SNP	b	se	p	lo_ci	up_ci	or	or_lci95	or_uci95
|| id:ebi-a-GCST90026035	CD66b++ myeloid cell Absolute Count || id:ebi-a-GCST90001529	ebi-a-GCST90026035	ebi-a-GCST90001529	1858	rs138590141	-2.08029	0.995036	0.0365577	-4.03056	-0.13002	0.124894	0.0177643	0.878077
|| id:ebi-a-GCST90026035	CD66b++ myeloid cell Absolute Count || id:ebi-a-GCST90001529	ebi-a-GCST90026035	ebi-a-GCST90001529	1858	rs183516154	1.48916	0.921084	0.105934	-0.316169	3.29448	4.43335	0.728936	26.9634
|| id:ebi-a-GCST90026035	CD66b++ myeloid cell Absolute Count || id:ebi-a-GCST90001529	ebi-a-GCST90026035	ebi-a-GCST90001529	1858	rs191790331	-2.50944	1.50556	0.0955562	-5.46033	0.441444	0.0813134	0.00425214	1.55495
|| id:ebi-a-GCST90026035	CD66b++ myeloid cell Absolute Count || id:ebi-a-GCST90001529	ebi-a-GCST90026035	ebi-a-GCST90001529	1858	rs2652637	-0.706424	0.751392	0.347139	-2.17915	0.766304	0.493405	0.113137	2.1518
|| id:ebi-a-GCST90026035	CD66b++ myeloid cell Absolute Count || id:ebi-a-GCST90001529	ebi-a-GCST90026035	ebi-a-GCST90001529	1858	rs4131890	-2.2598	1.61716	0.162295	-5.42943	0.909824	0.104371	0.00438559	2.48388
|| id:ebi-a-GCST90026035	CD66b++ myeloid cell Absolute Count || id:ebi-a-GCST90001529	ebi-a-GCST90026035	ebi-a-GCST90001529	1858	rs4511	-0.59828	1.3371	0.654553	-3.219	2.02244	0.549756	0.0399951	7.55672
|| id:ebi-a-GCST90026035	CD66b++ myeloid cell Absolute Count || id:ebi-a-GCST90001529	ebi-a-GCST90026035	ebi-a-GCST90001529	1858	rs532848	0.493556	0.821778	0.54811	-1.11713	2.10424	1.63813	0.327218	8.20087
|| id:ebi-a-GCST90026035	CD66b++ myeloid cell Absolute Count || id:ebi-a-GCST90001529	ebi-a-GCST90026035	ebi-a-GCST90001529	1858	rs6535893	-0.871913	1.04843	0.405612	-2.92683	1.183	0.418151	0.0535667	3.26416
|| id:ebi-a-GCST90026035	CD66b++ myeloid cell Absolute Count || id:ebi-a-GCST90001529	ebi-a-GCST90026035	ebi-a-GCST90001529	1858	rs6888176	-1.4827	0.988469	0.133614	-3.4201	0.454696	0.227023	0.0327091	1.57569
|| id:ebi-a-GCST90026035	CD66b++ myeloid cell Absolute Count || id:ebi-a-GCST90001529	ebi-a-GCST90026035	ebi-a-GCST90001529	1858	rs6990189	-2.33646	1.14972	0.0421338	-4.58992	-0.0830055	0.0966688	0.0101536	0.920346
|| id:ebi-a-GCST90026035	CD66b++ myeloid cell Absolute Count || id:ebi-a-GCST90001529	ebi-a-GCST90026035	ebi-a-GCST90001529	1858	rs72737232	-0.134326	1.15282	0.907241	-2.39386	2.1252	0.874305	0.0912771	8.3746
|| id:ebi-a-GCST90026035	CD66b++ myeloid cell Absolute Count || id:ebi-a-GCST90001529	ebi-a-GCST90026035	ebi-a-GCST90001529	1858	rs78543895	-0.926908	0.855422	0.278556	-2.60353	0.749719	0.395776	0.0740115	2.1164
|| id:ebi-a-GCST90026035	CD66b++ myeloid cell Absolute Count || id:ebi-a-GCST90001529	ebi-a-GCST90026035	ebi-a-GCST90001529	1858	All - Inverse variance weighted	-0.740875	0.342781	0.0306674	-1.41273	-0.0690229	0.476697	0.243479	0.933305
|| id:ebi-a-GCST90026035	CD66b++ myeloid cell Absolute Count || id:ebi-a-GCST90001529	ebi-a-GCST90026035	ebi-a-GCST90001529	1858	All - MR Egger	-0.200877	1.22566	0.87308	-2.60316	2.20141	0.818013	0.0740389	9.03775
exposure	outcome	id.exposure	id.outcome	samplesize	SNP	b	se	p	lo_ci	up_ci	or	or_lci95	or_uci95
|| id:ebi-a-GCST90026035	CD25 on IgD+ CD38- naive B cell || id:ebi-a-GCST90001781	ebi-a-GCST90026035	ebi-a-GCST90001781	1835	rs138590141	-1.02044	1.06832	0.339487	-3.11435	1.07347	0.360437	0.0444075	2.92552
|| id:ebi-a-GCST90026035	CD25 on IgD+ CD38- naive B cell || id:ebi-a-GCST90001781	ebi-a-GCST90026035	ebi-a-GCST90001781	1835	rs183516154	-0.161928	0.92494	0.861026	-1.97481	1.65095	0.850503	0.138788	5.21195
|| id:ebi-a-GCST90026035	CD25 on IgD+ CD38- naive B cell || id:ebi-a-GCST90001781	ebi-a-GCST90026035	ebi-a-GCST90001781	1835	rs191790331	-1.09167	1.48778	0.463097	-4.00771	1.82438	0.335657	0.0181749	6.19894
|| id:ebi-a-GCST90026035	CD25 on IgD+ CD38- naive B cell || id:ebi-a-GCST90001781	ebi-a-GCST90026035	ebi-a-GCST90001781	1835	rs2652637	-0.994004	0.796574	0.212086	-2.55529	0.567281	0.370092	0.0776698	1.76346
|| id:ebi-a-GCST90026035	CD25 on IgD+ CD38- naive B cell || id:ebi-a-GCST90001781	ebi-a-GCST90026035	ebi-a-GCST90001781	1835	rs4131890	0.220588	1.76307	0.900432	-3.23503	3.67621	1.24681	0.0393589	39.4964
|| id:ebi-a-GCST90026035	CD25 on IgD+ CD38- naive B cell || id:ebi-a-GCST90001781	ebi-a-GCST90026035	ebi-a-GCST90001781	1835	rs4511	-0.978378	1.2973	0.450749	-3.52108	1.56432	0.37592	0.0295675	4.77944
|| id:ebi-a-GCST90026035	CD25 on IgD+ CD38- naive B cell || id:ebi-a-GCST90001781	ebi-a-GCST90026035	ebi-a-GCST90001781	1835	rs532848	-0.294667	0.859333	0.731673	-1.97896	1.38963	0.74478	0.138213	4.01335
|| id:ebi-a-GCST90026035	CD25 on IgD+ CD38- naive B cell || id:ebi-a-GCST90001781	ebi-a-GCST90026035	ebi-a-GCST90001781	1835	rs6535893	1.68378	1.05545	0.110641	-0.384901	3.75246	5.38586	0.680518	42.6256
|| id:ebi-a-GCST90026035	CD25 on IgD+ CD38- naive B cell || id:ebi-a-GCST90001781	ebi-a-GCST90026035	ebi-a-GCST90001781	1835	rs6888176	-1.57256	1.04473	0.132264	-3.62024	0.475109	0.207512	0.0267763	1.60819
|| id:ebi-a-GCST90026035	CD25 on IgD+ CD38- naive B cell || id:ebi-a-GCST90001781	ebi-a-GCST90026035	ebi-a-GCST90001781	1835	rs6990189	-0.401657	1.16575	0.730433	-2.68652	1.8832	0.66921	0.0681176	6.57454
|| id:ebi-a-GCST90026035	CD25 on IgD+ CD38- naive B cell || id:ebi-a-GCST90001781	ebi-a-GCST90026035	ebi-a-GCST90001781	1835	rs72737232	-0.348668	1.10266	0.751847	-2.50989	1.81255	0.705628	0.0812772	6.12608
|| id:ebi-a-GCST90026035	CD25 on IgD+ CD38- naive B cell || id:ebi-a-GCST90001781	ebi-a-GCST90026035	ebi-a-GCST90001781	1835	rs78543895	-2.10643	0.861847	0.0145221	-3.79565	-0.417205	0.121672	0.0224684	0.658886
|| id:ebi-a-GCST90026035	CD25 on IgD+ CD38- naive B cell || id:ebi-a-GCST90001781	ebi-a-GCST90026035	ebi-a-GCST90001781	1835	All - Inverse variance weighted	-0.668989	0.300674	0.0260834	-1.25831	-0.079669	0.512226	0.284134	0.923422
|| id:ebi-a-GCST90026035	CD25 on IgD+ CD38- naive B cell || id:ebi-a-GCST90001781	ebi-a-GCST90026035	ebi-a-GCST90001781	1835	All - MR Egger	-0.931409	1.0029	0.374908	-2.89708	1.03427	0.393998	0.055184	2.81304
exposure	outcome	id.exposure	id.outcome	samplesize	SNP	b	se	p	lo_ci	up_ci	or	or_lci95	or_uci95
|| id:ebi-a-GCST90026035	CD45 on CD4+ T cell || id:ebi-a-GCST90001916	ebi-a-GCST90026035	ebi-a-GCST90001916	3113	rs138590141	-1.64526	0.796934	0.0389722	-3.20725	-0.0832642	0.192963	0.0404679	0.920108
|| id:ebi-a-GCST90026035	CD45 on CD4+ T cell || id:ebi-a-GCST90001916	ebi-a-GCST90026035	ebi-a-GCST90001916	3113	rs183516154	-0.403735	0.699398	0.563763	-1.77455	0.967084	0.667821	0.169559	2.63026
|| id:ebi-a-GCST90026035	CD45 on CD4+ T cell || id:ebi-a-GCST90001916	ebi-a-GCST90026035	ebi-a-GCST90001916	3113	rs191790331	-1.06889	1.10389	0.332898	-3.23251	1.09473	0.34339	0.0394583	2.98839
|| id:ebi-a-GCST90026035	CD45 on CD4+ T cell || id:ebi-a-GCST90001916	ebi-a-GCST90026035	ebi-a-GCST90001916	3113	rs2652637	-0.305996	0.601071	0.610693	-1.48409	0.872103	0.73639	0.226708	2.39194
|| id:ebi-a-GCST90026035	CD45 on CD4+ T cell || id:ebi-a-GCST90001916	ebi-a-GCST90026035	ebi-a-GCST90001916	3113	rs4131890	-1.03595	1.32288	0.433567	-3.62878	1.55689	0.35489	0.0265484	4.74404
|| id:ebi-a-GCST90026035	CD45 on CD4+ T cell || id:ebi-a-GCST90001916	ebi-a-GCST90026035	ebi-a-GCST90001916	3113	rs4511	-0.479361	1.01081	0.635333	-2.46055	1.50183	0.619179	0.0853879	4.48989
|| id:ebi-a-GCST90026035	CD45 on CD4+ T cell || id:ebi-a-GCST90001916	ebi-a-GCST90026035	ebi-a-GCST90001916	3113	rs532848	-0.958667	0.660444	0.146627	-2.25314	0.335804	0.383404	0.105069	1.39907
|| id:ebi-a-GCST90026035	CD45 on CD4+ T cell || id:ebi-a-GCST90001916	ebi-a-GCST90026035	ebi-a-GCST90001916	3113	rs6535893	-0.0347458	0.824213	0.966374	-1.6502	1.58071	0.965851	0.192011	4.85841
|| id:ebi-a-GCST90026035	CD45 on CD4+ T cell || id:ebi-a-GCST90001916	ebi-a-GCST90026035	ebi-a-GCST90001916	3113	rs6888176	0.840954	0.782704	0.282634	-0.693145	2.37505	2.31858	0.500001	10.7516
|| id:ebi-a-GCST90026035	CD45 on CD4+ T cell || id:ebi-a-GCST90001916	ebi-a-GCST90026035	ebi-a-GCST90001916	3113	rs6990189	-1.55939	0.898895	0.0827784	-3.32123	0.202442	0.210264	0.0361085	1.22439
|| id:ebi-a-GCST90026035	CD45 on CD4+ T cell || id:ebi-a-GCST90001916	ebi-a-GCST90026035	ebi-a-GCST90001916	3113	rs72737232	0.710188	0.895768	0.427879	-1.04552	2.46589	2.03437	0.35151	11.774
|| id:ebi-a-GCST90026035	CD45 on CD4+ T cell || id:ebi-a-GCST90001916	ebi-a-GCST90026035	ebi-a-GCST90001916	3113	rs78543895	-1.11867	0.678514	0.0992065	-2.44856	0.211213	0.326713	0.0864177	1.23518
|| id:ebi-a-GCST90026035	CD45 on CD4+ T cell || id:ebi-a-GCST90001916	ebi-a-GCST90026035	ebi-a-GCST90001916	3113	All - Inverse variance weighted	-0.560972	0.230568	0.0149746	-1.01289	-0.109057	0.570654	0.363169	0.896679
|| id:ebi-a-GCST90026035	CD45 on CD4+ T cell || id:ebi-a-GCST90001916	ebi-a-GCST90026035	ebi-a-GCST90001916	3113	All - MR Egger	-0.1886	0.775911	0.812866	-1.70939	1.33219	0.828118	0.180977	3.78932
exposure	outcome	id.exposure	id.outcome	samplesize	SNP	b	se	p	lo_ci	up_ci	or	or_lci95	or_uci95
|| id:ebi-a-GCST90026035	CD127 on CD8+ T cell || id:ebi-a-GCST90001927	ebi-a-GCST90026035	ebi-a-GCST90001927	2920	rs138590141	-1.29255	0.773139	0.0945583	-2.80791	0.222797	0.274568	0.0603312	1.24957
|| id:ebi-a-GCST90026035	CD127 on CD8+ T cell || id:ebi-a-GCST90001927	ebi-a-GCST90026035	ebi-a-GCST90001927	2920	rs183516154	-1.15807	0.690843	0.0936762	-2.51213	0.195981	0.314091	0.0810957	1.2165
|| id:ebi-a-GCST90026035	CD127 on CD8+ T cell || id:ebi-a-GCST90001927	ebi-a-GCST90026035	ebi-a-GCST90001927	2920	rs191790331	-1.29778	1.12889	0.250306	-3.5104	0.914844	0.273138	0.029885	2.49639
|| id:ebi-a-GCST90026035	CD127 on CD8+ T cell || id:ebi-a-GCST90001927	ebi-a-GCST90026035	ebi-a-GCST90001927	2920	rs2652637	-0.256317	0.595289	0.666777	-1.42308	0.91045	0.773897	0.24097	2.48544
|| id:ebi-a-GCST90026035	CD127 on CD8+ T cell || id:ebi-a-GCST90001927	ebi-a-GCST90026035	ebi-a-GCST90001927	2920	rs4131890	-0.846732	1.3134	0.51913	-3.42099	1.72753	0.428814	0.03268	5.62674
|| id:ebi-a-GCST90026035	CD127 on CD8+ T cell || id:ebi-a-GCST90001927	ebi-a-GCST90026035	ebi-a-GCST90001927	2920	rs4511	0.428501	0.99312	0.666127	-1.51801	2.37502	1.53496	0.219147	10.7512
|| id:ebi-a-GCST90026035	CD127 on CD8+ T cell || id:ebi-a-GCST90001927	ebi-a-GCST90026035	ebi-a-GCST90001927	2920	rs532848	-0.216867	0.652444	0.739594	-1.49566	1.06192	0.805037	0.224101	2.89193
|| id:ebi-a-GCST90026035	CD127 on CD8+ T cell || id:ebi-a-GCST90001927	ebi-a-GCST90026035	ebi-a-GCST90001927	2920	rs6535893	1.00363	0.815254	0.218298	-0.594266	2.60153	2.72817	0.551967	13.4844
|| id:ebi-a-GCST90026035	CD127 on CD8+ T cell || id:ebi-a-GCST90001927	ebi-a-GCST90026035	ebi-a-GCST90001927	2920	rs6888176	-0.993439	0.778728	0.202054	-2.51975	0.532867	0.370301	0.0804801	1.70381
|| id:ebi-a-GCST90026035	CD127 on CD8+ T cell || id:ebi-a-GCST90001927	ebi-a-GCST90026035	ebi-a-GCST90001927	2920	rs6990189	-0.996409	0.895856	0.266034	-2.75229	0.75947	0.369203	0.0637818	2.13714
|| id:ebi-a-GCST90026035	CD127 on CD8+ T cell || id:ebi-a-GCST90001927	ebi-a-GCST90026035	ebi-a-GCST90001927	2920	rs72737232	-0.166379	0.88558	0.850974	-1.90212	1.56936	0.846725	0.149252	4.80356
|| id:ebi-a-GCST90026035	CD127 on CD8+ T cell || id:ebi-a-GCST90001927	ebi-a-GCST90026035	ebi-a-GCST90001927	2920	rs78543895	-0.320281	0.661245	0.62813	-1.61632	0.975759	0.725945	0.198628	2.65318
|| id:ebi-a-GCST90026035	CD127 on CD8+ T cell || id:ebi-a-GCST90001927	ebi-a-GCST90026035	ebi-a-GCST90001927	2920	All - Inverse variance weighted	-0.477751	0.227747	0.0359297	-0.924136	-0.0313659	0.620177	0.396874	0.969121
|| id:ebi-a-GCST90026035	CD127 on CD8+ T cell || id:ebi-a-GCST90001927	ebi-a-GCST90026035	ebi-a-GCST90001927	2920	All - MR Egger	-1.48969	0.769991	0.0817976	-2.99887	0.0194915	0.225442	0.0498432	1.01968
exposure	outcome	id.exposure	id.outcome	samplesize	SNP	b	se	p	lo_ci	up_ci	or	or_lci95	or_uci95
|| id:ebi-a-GCST90026035	CD28 on CD39+ secreting CD4 regulatory T cell || id:ebi-a-GCST90001888	ebi-a-GCST90026035	ebi-a-GCST90001888	2920	rs138590141	0.700438	0.801022	0.381884	-0.869565	2.27044	2.01463	0.419134	9.68367
|| id:ebi-a-GCST90026035	CD28 on CD39+ secreting CD4 regulatory T cell || id:ebi-a-GCST90001888	ebi-a-GCST90026035	ebi-a-GCST90001888	2920	rs183516154	-0.17747	0.713735	0.803632	-1.57639	1.22145	0.837386	0.20672	3.3921
|| id:ebi-a-GCST90026035	CD28 on CD39+ secreting CD4 regulatory T cell || id:ebi-a-GCST90001888	ebi-a-GCST90026035	ebi-a-GCST90001888	2920	rs191790331	2.38167	1.15889	0.0398665	0.110244	4.65309	10.8229	1.11655	104.909
|| id:ebi-a-GCST90026035	CD28 on CD39+ secreting CD4 regulatory T cell || id:ebi-a-GCST90001888	ebi-a-GCST90026035	ebi-a-GCST90001888	2920	rs2652637	0.533833	0.614561	0.385043	-0.670707	1.73837	1.70546	0.511347	5.68808
|| id:ebi-a-GCST90026035	CD28 on CD39+ secreting CD4 regulatory T cell || id:ebi-a-GCST90001888	ebi-a-GCST90026035	ebi-a-GCST90001888	2920	rs4131890	0.449673	1.35572	0.740126	-2.20754	3.10688	1.5678	0.109971	22.3513
|| id:ebi-a-GCST90026035	CD28 on CD39+ secreting CD4 regulatory T cell || id:ebi-a-GCST90001888	ebi-a-GCST90026035	ebi-a-GCST90001888	2920	rs4511	-1.53366	1.02457	0.134424	-3.54182	0.474496	0.215744	0.0289606	1.6072
|| id:ebi-a-GCST90026035	CD28 on CD39+ secreting CD4 regulatory T cell || id:ebi-a-GCST90001888	ebi-a-GCST90026035	ebi-a-GCST90001888	2920	rs532848	0.443778	0.674889	0.510823	-0.879004	1.76656	1.55858	0.415196	5.85069
|| id:ebi-a-GCST90026035	CD28 on CD39+ secreting CD4 regulatory T cell || id:ebi-a-GCST90001888	ebi-a-GCST90026035	ebi-a-GCST90001888	2920	rs6535893	0.899758	0.842373	0.285465	-0.751293	2.55081	2.45901	0.471756	12.8175
|| id:ebi-a-GCST90026035	CD28 on CD39+ secreting CD4 regulatory T cell || id:ebi-a-GCST90001888	ebi-a-GCST90026035	ebi-a-GCST90001888	2920	rs6888176	0.771968	0.804573	0.337319	-0.804994	2.34893	2.16402	0.447091	10.4744
|| id:ebi-a-GCST90026035	CD28 on CD39+ secreting CD4 regulatory T cell || id:ebi-a-GCST90001888	ebi-a-GCST90026035	ebi-a-GCST90001888	2920	rs6990189	-0.0218674	0.925691	0.981153	-1.83622	1.79249	0.97837	0.159419	6.00436
|| id:ebi-a-GCST90026035	CD28 on CD39+ secreting CD4 regulatory T cell || id:ebi-a-GCST90001888	ebi-a-GCST90026035	ebi-a-GCST90001888	2920	rs72737232	0.619671	0.916928	0.49916	-1.17751	2.41685	1.85832	0.308045	11.2105
|| id:ebi-a-GCST90026035	CD28 on CD39+ secreting CD4 regulatory T cell || id:ebi-a-GCST90001888	ebi-a-GCST90026035	ebi-a-GCST90001888	2920	rs78543895	1.39538	0.688956	0.0428307	0.0450281	2.74573	4.03651	1.04606	15.5761
|| id:ebi-a-GCST90026035	CD28 on CD39+ secreting CD4 regulatory T cell || id:ebi-a-GCST90001888	ebi-a-GCST90026035	ebi-a-GCST90001888	2920	All - Inverse variance weighted	0.543733	0.23555	0.0209795	0.0820548	1.00541	1.72242	1.08552	2.73303
|| id:ebi-a-GCST90026035	CD28 on CD39+ secreting CD4 regulatory T cell || id:ebi-a-GCST90001888	ebi-a-GCST90026035	ebi-a-GCST90001888	2920	All - MR Egger	1.25658	0.794919	0.145012	-0.301458	2.81462	3.5134	0.739739	16.6869
exposure	outcome	id.exposure	id.outcome	samplesize	SNP	b	se	p	lo_ci	up_ci	or	or_lci95	or_uci95
|| id:ebi-a-GCST90026035	FSC-A on CD14+ monocyte || id:ebi-a-GCST90001967	ebi-a-GCST90026035	ebi-a-GCST90001967	3112	rs138590141	-0.128248	0.81854	0.875498	-1.73259	1.47609	0.879635	0.176826	4.37581
|| id:ebi-a-GCST90026035	FSC-A on CD14+ monocyte || id:ebi-a-GCST90001967	ebi-a-GCST90026035	ebi-a-GCST90001967	3112	rs183516154	-0.584217	0.719157	0.416583	-1.99376	0.82533	0.557542	0.136182	2.28263
|| id:ebi-a-GCST90026035	FSC-A on CD14+ monocyte || id:ebi-a-GCST90001967	ebi-a-GCST90026035	ebi-a-GCST90001967	3112	rs191790331	1.04111	1.13833	0.360406	-1.19002	3.27224	2.83236	0.304215	26.3705
|| id:ebi-a-GCST90026035	FSC-A on CD14+ monocyte || id:ebi-a-GCST90001967	ebi-a-GCST90026035	ebi-a-GCST90001967	3112	rs2652637	1.96103	0.617559	0.00149604	0.750612	3.17144	7.10663	2.1183	23.8419
|| id:ebi-a-GCST90026035	FSC-A on CD14+ monocyte || id:ebi-a-GCST90001967	ebi-a-GCST90026035	ebi-a-GCST90001967	3112	rs4131890	1.05294	1.36029	0.438899	-1.61324	3.71912	2.86607	0.199242	41.228
|| id:ebi-a-GCST90026035	FSC-A on CD14+ monocyte || id:ebi-a-GCST90001967	ebi-a-GCST90026035	ebi-a-GCST90001967	3112	rs4511	0.650369	1.03931	0.531467	-1.38668	2.68742	1.91625	0.249903	14.6937
|| id:ebi-a-GCST90026035	FSC-A on CD14+ monocyte || id:ebi-a-GCST90001967	ebi-a-GCST90026035	ebi-a-GCST90001967	3112	rs532848	0.528	0.679111	0.436872	-0.803058	1.85906	1.69554	0.447957	6.41769
|| id:ebi-a-GCST90026035	FSC-A on CD14+ monocyte || id:ebi-a-GCST90001967	ebi-a-GCST90026035	ebi-a-GCST90001967	3112	rs6535893	1.31235	0.846489	0.121059	-0.34677	2.97147	3.71489	0.706968	19.5205
|| id:ebi-a-GCST90026035	FSC-A on CD14+ monocyte || id:ebi-a-GCST90001967	ebi-a-GCST90026035	ebi-a-GCST90001967	3112	rs6888176	0.0909344	0.804573	0.910013	-1.48603	1.6679	1.0952	0.22627	5.30101
|| id:ebi-a-GCST90026035	FSC-A on CD14+ monocyte || id:ebi-a-GCST90001967	ebi-a-GCST90026035	ebi-a-GCST90001967	3112	rs6990189	-0.756906	0.925138	0.413269	-2.57018	1.05636	0.469116	0.076522	2.8759
|| id:ebi-a-GCST90026035	FSC-A on CD14+ monocyte || id:ebi-a-GCST90001967	ebi-a-GCST90026035	ebi-a-GCST90001967	3112	rs72737232	1.28683	0.917712	0.160849	-0.511881	3.08555	3.6213	0.599367	21.8795
|| id:ebi-a-GCST90026035	FSC-A on CD14+ monocyte || id:ebi-a-GCST90001967	ebi-a-GCST90026035	ebi-a-GCST90001967	3112	rs78543895	0.46506	0.694578	0.50314	-0.896313	1.82643	1.59211	0.408071	6.21169
|| id:ebi-a-GCST90026035	FSC-A on CD14+ monocyte || id:ebi-a-GCST90001967	ebi-a-GCST90026035	ebi-a-GCST90001967	3112	All - Inverse variance weighted	0.590234	0.252408	0.019366	0.0955136	1.08495	1.80441	1.10022	2.9593
|| id:ebi-a-GCST90026035	FSC-A on CD14+ monocyte || id:ebi-a-GCST90001967	ebi-a-GCST90026035	ebi-a-GCST90001967	3112	All - MR Egger	0.430167	0.886434	0.637935	-1.30724	2.16758	1.53751	0.270565	8.73709
exposure	outcome	id.exposure	id.outcome	samplesize	SNP	b	se	p	lo_ci	up_ci	or	or_lci95	or_uci95
|| id:ebi-a-GCST90026035	FSC-A on Natural Killer || id:ebi-a-GCST90001969	ebi-a-GCST90026035	ebi-a-GCST90001969	3113	rs138590141	-0.0569343	0.812117	0.944109	-1.64868	1.53481	0.944656	0.192303	4.64047
|| id:ebi-a-GCST90026035	FSC-A on Natural Killer || id:ebi-a-GCST90001969	ebi-a-GCST90026035	ebi-a-GCST90001969	3113	rs183516154	0.912651	0.712771	0.200395	-0.484381	2.30968	2.49092	0.616079	10.0712
|| id:ebi-a-GCST90026035	FSC-A on Natural Killer || id:ebi-a-GCST90001969	ebi-a-GCST90026035	ebi-a-GCST90001969	3113	rs191790331	1.27778	1.12722	0.256978	-0.931578	3.48713	3.58866	0.393932	32.6921
|| id:ebi-a-GCST90026035	FSC-A on Natural Killer || id:ebi-a-GCST90001969	ebi-a-GCST90026035	ebi-a-GCST90001969	3113	rs2652637	1.77131	0.611991	0.00379967	0.571803	2.97081	5.87853	1.77146	19.5077
|| id:ebi-a-GCST90026035	FSC-A on Natural Killer || id:ebi-a-GCST90001969	ebi-a-GCST90026035	ebi-a-GCST90001969	3113	rs4131890	-1.24395	1.34837	0.356234	-3.88675	1.39884	0.288242	0.0205119	4.05051
|| id:ebi-a-GCST90026035	FSC-A on Natural Killer || id:ebi-a-GCST90001969	ebi-a-GCST90026035	ebi-a-GCST90001969	3113	rs4511	-1.31867	1.02998	0.200441	-3.33743	0.700079	0.26749	0.0355283	2.01391
|| id:ebi-a-GCST90026035	FSC-A on Natural Killer || id:ebi-a-GCST90001969	ebi-a-GCST90026035	ebi-a-GCST90001969	3113	rs532848	0.608889	0.672667	0.365367	-0.709538	1.92732	1.83839	0.491871	6.87104
|| id:ebi-a-GCST90026035	FSC-A on Natural Killer || id:ebi-a-GCST90001969	ebi-a-GCST90026035	ebi-a-GCST90001969	3113	rs6535893	0.47046	0.839467	0.575188	-1.1749	2.11582	1.60073	0.308851	8.29635
|| id:ebi-a-GCST90026035	FSC-A on Natural Killer || id:ebi-a-GCST90001969	ebi-a-GCST90026035	ebi-a-GCST90001969	3113	rs6888176	0.148111	0.797614	0.852686	-1.41521	1.71144	1.15964	0.242874	5.5369
|| id:ebi-a-GCST90026035	FSC-A on Natural Killer || id:ebi-a-GCST90001969	ebi-a-GCST90026035	ebi-a-GCST90001969	3113	rs6990189	-0.244061	0.916851	0.790089	-2.04109	1.55297	0.78344	0.129887	4.72547
|| id:ebi-a-GCST90026035	FSC-A on Natural Killer || id:ebi-a-GCST90001969	ebi-a-GCST90026035	ebi-a-GCST90001969	3113	rs72737232	0.287226	0.911442	0.75266	-1.4992	2.07365	1.33272	0.223309	7.95382
|| id:ebi-a-GCST90026035	FSC-A on Natural Killer || id:ebi-a-GCST90001969	ebi-a-GCST90026035	ebi-a-GCST90001969	3113	rs78543895	1.20361	0.689157	0.0807235	-0.147133	2.55436	3.33214	0.86318	12.8631
|| id:ebi-a-GCST90026035	FSC-A on Natural Killer || id:ebi-a-GCST90001969	ebi-a-GCST90026035	ebi-a-GCST90001969	3113	All - Inverse variance weighted	0.570946	0.248054	0.0213519	0.0847607	1.05713	1.76994	1.08846	2.8781
|| id:ebi-a-GCST90026035	FSC-A on Natural Killer || id:ebi-a-GCST90001969	ebi-a-GCST90026035	ebi-a-GCST90001969	3113	All - MR Egger	0.924013	0.864974	0.310514	-0.771336	2.61936	2.51938	0.462395	13.727
exposure	outcome	id.exposure	id.outcome	samplesize	SNP	b	se	p	lo_ci	up_ci	or	or_lci95	or_uci95
|| id:ebi-a-GCST90026035	FSC-A on HLA DR+ T cell || id:ebi-a-GCST90001975	ebi-a-GCST90026035	ebi-a-GCST90001975	3060	rs138590141	0.251971	0.796496	0.751738	-1.30916	1.8131	1.28656	0.270046	6.12944
|| id:ebi-a-GCST90026035	FSC-A on HLA DR+ T cell || id:ebi-a-GCST90001975	ebi-a-GCST90026035	ebi-a-GCST90001975	3060	rs183516154	0.48759	0.708916	0.49158	-0.901884	1.87707	1.62839	0.405804	6.5343
|| id:ebi-a-GCST90026035	FSC-A on HLA DR+ T cell || id:ebi-a-GCST90001975	ebi-a-GCST90026035	ebi-a-GCST90001975	3060	rs191790331	1.36333	1.11333	0.220744	-0.8188	3.54547	3.9092	0.44096	34.6559
|| id:ebi-a-GCST90026035	FSC-A on HLA DR+ T cell || id:ebi-a-GCST90001975	ebi-a-GCST90026035	ebi-a-GCST90001975	3060	rs2652637	0.887152	0.603426	0.14151	-0.295563	2.06987	2.4282	0.744112	7.92377
|| id:ebi-a-GCST90026035	FSC-A on HLA DR+ T cell || id:ebi-a-GCST90001975	ebi-a-GCST90026035	ebi-a-GCST90001975	3060	rs4131890	1.46585	1.32598	0.26895	-1.13307	4.06477	4.33122	0.322042	58.2516
|| id:ebi-a-GCST90026035	FSC-A on HLA DR+ T cell || id:ebi-a-GCST90001975	ebi-a-GCST90026035	ebi-a-GCST90001975	3060	rs4511	-0.296314	1.0145	0.770225	-2.28473	1.6921	0.743554	0.101802	5.43086
|| id:ebi-a-GCST90026035	FSC-A on HLA DR+ T cell || id:ebi-a-GCST90001975	ebi-a-GCST90026035	ebi-a-GCST90001975	3060	rs532848	0.0913556	0.660222	0.889947	-1.20268	1.38539	1.09566	0.300388	3.99639
|| id:ebi-a-GCST90026035	FSC-A on HLA DR+ T cell || id:ebi-a-GCST90001975	ebi-a-GCST90026035	ebi-a-GCST90001975	3060	rs6535893	1.07893	0.825182	0.191039	-0.538421	2.69629	2.94154	0.583669	14.8246
|| id:ebi-a-GCST90026035	FSC-A on HLA DR+ T cell || id:ebi-a-GCST90001975	ebi-a-GCST90026035	ebi-a-GCST90001975	3060	rs6888176	0.662227	0.785686	0.399304	-0.877718	2.20217	1.93911	0.415731	9.04463
|| id:ebi-a-GCST90026035	FSC-A on HLA DR+ T cell || id:ebi-a-GCST90001975	ebi-a-GCST90026035	ebi-a-GCST90001975	3060	rs6990189	-0.386188	0.903867	0.669189	-2.15777	1.38539	0.679643	0.115583	3.99639
|| id:ebi-a-GCST90026035	FSC-A on HLA DR+ T cell || id:ebi-a-GCST90001975	ebi-a-GCST90026035	ebi-a-GCST90001975	3060	rs72737232	0.259091	0.887147	0.770249	-1.47972	1.9979	1.29575	0.227702	7.37355
|| id:ebi-a-GCST90026035	FSC-A on HLA DR+ T cell || id:ebi-a-GCST90001975	ebi-a-GCST90026035	ebi-a-GCST90001975	3060	rs78543895	0.830321	0.669277	0.214745	-0.481462	2.1421	2.29406	0.617879	8.51734
|| id:ebi-a-GCST90026035	FSC-A on HLA DR+ T cell || id:ebi-a-GCST90001975	ebi-a-GCST90026035	ebi-a-GCST90001975	3060	All - Inverse variance weighted	0.534198	0.230821	0.0206493	0.0817883	0.986607	1.70608	1.08523	2.68212
|| id:ebi-a-GCST90026035	FSC-A on HLA DR+ T cell || id:ebi-a-GCST90001975	ebi-a-GCST90026035	ebi-a-GCST90001975	3060	All - MR Egger	0.943697	0.775171	0.251398	-0.575638	2.46303	2.56946	0.562346	11.7403
exposure	outcome	id.exposure	id.outcome	samplesize	SNP	b	se	p	lo_ci	up_ci	or	or_lci95	or_uci95
|| id:ebi-a-GCST90026035	CD39 on monocyte || id:ebi-a-GCST90002034	ebi-a-GCST90026035	ebi-a-GCST90002034	2909	rs138590141	1.34292	0.834453	0.107542	-0.292607	2.97845	3.83021	0.746315	19.6573
|| id:ebi-a-GCST90026035	CD39 on monocyte || id:ebi-a-GCST90002034	ebi-a-GCST90026035	ebi-a-GCST90002034	2909	rs183516154	0.799277	0.74	0.280096	-0.651123	2.24968	2.22393	0.52146	9.48467
|| id:ebi-a-GCST90026035	CD39 on monocyte || id:ebi-a-GCST90002034	ebi-a-GCST90026035	ebi-a-GCST90002034	2909	rs191790331	1.89667	1.2	0.11398	-0.455333	4.24867	6.66365	0.634237	70.012
|| id:ebi-a-GCST90026035	CD39 on monocyte || id:ebi-a-GCST90002034	ebi-a-GCST90026035	ebi-a-GCST90002034	2909	rs2652637	0.499358	0.637901	0.433737	-0.750929	1.74964	1.64766	0.471928	5.75256
|| id:ebi-a-GCST90026035	CD39 on monocyte || id:ebi-a-GCST90002034	ebi-a-GCST90026035	ebi-a-GCST90002034	2909	rs4131890	1.50719	1.40621	0.283805	-1.24898	4.26336	4.51403	0.286797	71.0483
|| id:ebi-a-GCST90026035	CD39 on monocyte || id:ebi-a-GCST90002034	ebi-a-GCST90026035	ebi-a-GCST90002034	2909	rs4511	-0.496806	1.06314	0.640286	-2.58057	1.58696	0.608471	0.0757308	4.88886
|| id:ebi-a-GCST90026035	CD39 on monocyte || id:ebi-a-GCST90002034	ebi-a-GCST90026035	ebi-a-GCST90002034	2909	rs532848	-0.325111	0.699111	0.641906	-1.69537	1.04515	0.722447	0.183532	2.84382
|| id:ebi-a-GCST90026035	CD39 on monocyte || id:ebi-a-GCST90002034	ebi-a-GCST90026035	ebi-a-GCST90002034	2909	rs6535893	0.902663	0.873123	0.301214	-0.808659	2.61399	2.46616	0.445455	13.6534
|| id:ebi-a-GCST90026035	CD39 on monocyte || id:ebi-a-GCST90002034	ebi-a-GCST90026035	ebi-a-GCST90002034	2909	rs6888176	1.23539	0.833996	0.13853	-0.399245	2.87002	3.43971	0.670827	17.6374
|| id:ebi-a-GCST90026035	CD39 on monocyte || id:ebi-a-GCST90002034	ebi-a-GCST90026035	ebi-a-GCST90002034	2909	rs6990189	-0.260801	0.959945	0.785865	-2.14229	1.62069	0.770434	0.117385	5.05658
|| id:ebi-a-GCST90026035	CD39 on monocyte || id:ebi-a-GCST90002034	ebi-a-GCST90026035	ebi-a-GCST90002034	2909	rs72737232	0.448824	0.949843	0.636552	-1.41287	2.31052	1.56647	0.243444	10.0796
|| id:ebi-a-GCST90026035	CD39 on monocyte || id:ebi-a-GCST90002034	ebi-a-GCST90026035	ebi-a-GCST90002034	2909	rs78543895	-0.240763	0.71506	0.736341	-1.64228	1.16076	0.786028	0.193538	3.19234
|| id:ebi-a-GCST90026035	CD39 on monocyte || id:ebi-a-GCST90002034	ebi-a-GCST90026035	ebi-a-GCST90002034	2909	All - Inverse variance weighted	0.495166	0.244343	0.0427114	0.0162541	0.974077	1.64077	1.01639	2.64872
|| id:ebi-a-GCST90026035	CD39 on monocyte || id:ebi-a-GCST90002034	ebi-a-GCST90026035	ebi-a-GCST90002034	2909	All - MR Egger	1.76275	0.824045	0.0581186	0.147624	3.37788	5.82845	1.15908	29.3085
exposure	outcome	id.exposure	id.outcome	samplesize	SNP	b	se	p	lo_ci	up_ci	or	or_lci95	or_uci95
|| id:ebi-a-GCST90026035	SSC-A on CD14+ monocyte || id:ebi-a-GCST90002074	ebi-a-GCST90026035	ebi-a-GCST90002074	3112	rs138590141	-0.426861	0.811095	0.598695	-2.01661	1.16288	0.652554	0.133106	3.19915
|| id:ebi-a-GCST90026035	SSC-A on CD14+ monocyte || id:ebi-a-GCST90002074	ebi-a-GCST90026035	ebi-a-GCST90002074	3112	rs183516154	-0.277952	0.710241	0.69554	-1.67002	1.11412	0.757333	0.188243	3.04689
|| id:ebi-a-GCST90026035	SSC-A on CD14+ monocyte || id:ebi-a-GCST90002074	ebi-a-GCST90026035	ebi-a-GCST90002074	3112	rs191790331	2.61778	1.11722	0.0191236	0.428022	4.80753	13.7052	1.53422	122.429
|| id:ebi-a-GCST90026035	SSC-A on CD14+ monocyte || id:ebi-a-GCST90002074	ebi-a-GCST90026035	ebi-a-GCST90002074	3112	rs2652637	1.52227	0.610493	0.0126487	0.325704	2.71884	4.58262	1.38501	15.1626
|| id:ebi-a-GCST90026035	SSC-A on CD14+ monocyte || id:ebi-a-GCST90002074	ebi-a-GCST90026035	ebi-a-GCST90002074	3112	rs4131890	0.654412	1.34379	0.626266	-1.97942	3.28824	1.92401	0.13815	26.7957
|| id:ebi-a-GCST90026035	SSC-A on CD14+ monocyte || id:ebi-a-GCST90002074	ebi-a-GCST90026035	ebi-a-GCST90002074	3112	rs4511	0.198575	1.02703	0.846685	-1.8144	2.21155	1.21966	0.162936	9.12984
|| id:ebi-a-GCST90026035	SSC-A on CD14+ monocyte || id:ebi-a-GCST90002074	ebi-a-GCST90026035	ebi-a-GCST90002074	3112	rs532848	0.462	0.672667	0.492197	-0.856427	1.78043	1.58725	0.424677	5.93239
|| id:ebi-a-GCST90026035	SSC-A on CD14+ monocyte || id:ebi-a-GCST90002074	ebi-a-GCST90026035	ebi-a-GCST90002074	3112	rs6535893	0.556901	0.837772	0.506217	-1.08513	2.19893	1.74526	0.337857	9.0154
|| id:ebi-a-GCST90026035	SSC-A on CD14+ monocyte || id:ebi-a-GCST90002074	ebi-a-GCST90026035	ebi-a-GCST90002074	3112	rs6888176	0.445129	0.795626	0.575841	-1.1143	2.00456	1.56069	0.328145	7.4228
|| id:ebi-a-GCST90026035	SSC-A on CD14+ monocyte || id:ebi-a-GCST90002074	ebi-a-GCST90026035	ebi-a-GCST90002074	3112	rs6990189	-0.624033	0.91326	0.494415	-2.41402	1.16596	0.535779	0.0894548	3.20899
|| id:ebi-a-GCST90026035	SSC-A on CD14+ monocyte || id:ebi-a-GCST90002074	ebi-a-GCST90026035	ebi-a-GCST90002074	3112	rs72737232	0.29326	0.913793	0.748266	-1.49777	2.08429	1.34079	0.223627	8.03892
|| id:ebi-a-GCST90026035	SSC-A on CD14+ monocyte || id:ebi-a-GCST90002074	ebi-a-GCST90026035	ebi-a-GCST90002074	3112	rs78543895	0.414859	0.693775	0.549857	-0.94494	1.77466	1.51416	0.388703	5.89827
|| id:ebi-a-GCST90026035	SSC-A on CD14+ monocyte || id:ebi-a-GCST90002074	ebi-a-GCST90026035	ebi-a-GCST90002074	3112	All - Inverse variance weighted	0.468447	0.23455	0.0458017	0.00872908	0.928166	1.59751	1.00877	2.52986
|| id:ebi-a-GCST90026035	SSC-A on CD14+ monocyte || id:ebi-a-GCST90002074	ebi-a-GCST90026035	ebi-a-GCST90002074	3112	All - MR Egger	0.776725	0.801413	0.355305	-0.794044	2.34749	2.17434	0.452013	10.4593
